# Supplementary material for: Dose optimization in CBCT in dentistry: a survey among EADMFR members
Source: Dentomaxillofac Radiol. 2025 Sep 24;55(1):43–51. doi: 10.1093/dmfr/twaf066 (PMC12796631; doi:10.1093/dmfr/twaf066)
Supplement: twaf066_Supplementary_Data [file twaf066_supplementary_data.zip]

Archive with 2 entries (2 files):
- Supplement1-3.docx
- Supplement 4.pdf
